# Supplementary material for: The TRPC1 Channel Forms a PI3K/CaM Complex and Regulates Pancreatic Ductal Adenocarcinoma Cell Proliferation in a Ca2+-Independent Manner
Source: Int J Mol Sci. 2022 Jul 18;23(14):7923. doi: 10.3390/ijms23147923 (PMC9323718; doi:10.3390/ijms23147923)
Supplement: Supplementary file 1 [file ijms-23-07923-s001.zip]

Archive with 1 entries (1 files):
- ijms-1814953-supplementary.pdf
